# Supplementary material for: Reward Processing as an Indicator of Vulnerability or Compensatory Resilience in Psychoses? Results From a Twin Study
Source: Biol Psychiatry Glob Open Sci. 2022 Jan 21;3(1):47–55. doi: 10.1016/j.bpsgos.2022.01.002 (PMC9874133; doi:10.1016/j.bpsgos.2022.01.002)
Supplement: Key Resources Tables [file mmc2.xlsx]

## Sheet: Key Resources Table
KEY RESOURCES TABLE
Resource Type	Specific Reagent or Resource	Source or Reference	Identifiers	Additional Information
Add additional rows as needed for each resource type	Include species and sex when applicable.	Include name of manufacturer, company, repository, individual, or research lab. Include PMID or DOI for references; use “this paper” if new.	Include catalog numbers, stock numbers, database IDs or accession numbers, and/or RRIDs. RRIDs are highly encouraged; search for RRIDs at https://scicrunch.org/resources.	Include any additional information or notes if necessary.
Antibody
Bacterial or Viral Strain
Biological Sample	Human twins with a schizophrenia spectrum diagnose, their unaffected co-twin and healthy control twins
Cell Line
Chemical Compound or Drug
Commercial Assay Or Kit
Deposited Data; Public Database
Genetic Reagent
Organism/Strain
Peptide, Recombinant Protein
Recombinant DNA
Sequence-Based Reagent
Software; Algorithm	FMRIB Software Library (John Radcliffe Hospital, Oxford, United Kingdom), SPSS
Transfected Construct
Other
